# Supplementary material for: Robotic modelling of snake traversing large, smooth obstacles reveals stability benefits of body compliance
Source: R Soc Open Sci. 2020 Feb 19;7(2):191192. doi: 10.1098/rsos.191192 (PMC7062058; doi:10.1098/rsos.191192)
Supplement: Excel form S1. Data reported in the paper. [file rsos191192supp2.xlsx]

## Sheet: Traversal result
A trial is marked as a success if the robot traversed the step entirely.
A trial is marked as a failure if the robot either flipped over or became stuck for over 10 lateral oscillation cycles.
A trial is marked as rejected if the robot moved out of the obstacle track before successfully traversing the step or failing to traverse or failed due to occasional crash of the control program.
	Step height ( % body length)	Result
Rigid robot	31	Success	Success	Success	Success	Success	Success	Success	Success	Failure	Success
	36	Failure	Success	Success	Success	Success	Rejected	Rejected	Failure	Success	Failure
	38	Success	Success	Success	Failure	Success	Failure	Success	Failure	Failure	Failure
	40	Failure	Failure	Success	Failure	Failure
Compliant robot	31	Failure	Success	Success	Success	Success	Success	Success	Success	Success	Success
	36	Success	Success	Success	Success	Success	Success	Failure	Success	Success	Success	Success
	38	Success	Success	Success	Failure	Success	Success	Success	Success	Success	Success
	40	Success	Success	Success	Success	Failure	Failure	Failure	Failure	Failure	Failure

## Sheet: Contact data
Suspension: 0 for rigid robot, 1 for compliant robot
Suspension	Step height ( % body length)	Trial	Body deformation (mm)	Contact probability (%)
0	31	1	2.34799	78.4592
0	31	2	2.14142	72.9704
0	31	3	2.2129	78.394
0	31	4	2.48581	78.7151
0	31	5	2.44226	78.7286
0	31	6	2.29939	75.4974
0	31	7	2.1727	74.2843
0	31	8	2.29446	70.1673
0	31	9	2.42302	76.6259
0	31	10	2.26807	77.3078
0	36	1	1.42602	64.1053
0	36	2	0.86363	31.7227
0	36	3	1.17605	44.5495
0	36	4	0.931822	34.0919
0	36	5	0.979203	34.5103
0	36	8	1.46291	41.6425
0	36	9	1.02265	35.8853
0	36	10	2.53064	68.9383
0	38	1	1.78718	56.0661
0	38	2	1.75929	60.5038
0	38	3	1.38905	51.3009
0	38	4	2.68122	81.2356
0	38	5	1.47803	45.4027
0	38	6	2.48315	82.9464
0	38	7	1.80109	54.2095
0	38	8	1.89382	54.9335
0	38	9	2.05002	40.353
0	38	10	2.74603	87.6125
0	40	1	1.7471	83.9733
0	40	2	1.70357	81.4325
0	40	3	1.66063	59.1998
0	40	4	1.79759	77.9265
0	40	5	2.12515	66.5424
1	31	1	4.46069	79.7515
1	31	2	5.12734	84.8312
1	31	3	4.79787	81.63
1	31	4	4.71348	78.4063
1	31	5	4.80415	81.6484
1	31	6	4.32334	76.7805
1	31	7	5.01601	83.8655
1	31	8	4.47026	79.7952
1	31	9	4.80073	83.0917
1	31	10	4.34229	77.19
1	36	1	3.53732	77.0559
1	36	2	3.4336	73.615
1	36	3	3.79592	82.2575
1	36	4	3.26918	67.8351
1	36	5	4.57785	77.4165
1	36	6	3.10979	69.583
1	36	7	2.70938	61.751
1	36	8	2.60048	66.572
1	36	9	3.7922	69.2388
1	36	10	3.14368	75.865
1	36	11	2.86768	67.1797
1	38	1	2.95567	84.0897
1	38	2	3.45289	72.9201
1	38	3	3.25136	79.7099
1	38	4	3.62983	53.6334
1	38	5	3.11298	69.3358
1	38	6	3.14285	71.6514
1	38	7	2.84699	68.0876
1	38	8	3.00151	62.0954
1	38	9	3.08177	69.4827
1	38	10	3.35345	65.7323
1	40	1	3.49881	78.5415
1	40	2	3.69202	81.6725
1	40	3	3.30938	79.7806
1	40	4	3.95502	78.9793
1	40	5	2.92723	62.2947
1	40	6	3.50153	76.0493
1	40	7	4.01457	81.3396
1	40	8	3.48026	80.1927
1	40	9	3.3888	80.9197
1	40	10	3.4077	64.0365

## Sheet: Conformation difference
Suspension: 0 for rigid robot, 1 for compliant robot
Section: 1 for section below the step, 3 for section above the step
Conformation difference: spatiotemporally averaged value for the corresponding section in the corresponding trial
Suspension	Step height ( % body length)	Trial	Section	Conformation difference (mm)
0	31	1	1	2.49121
0	31	1	3	5.9272
0	31	2	1	1.89565
0	31	2	3	3.53253
0	31	3	1	2.29496
0	31	3	3	3.3689
0	31	4	1	1.32339
0	31	4	3	3.23697
0	31	5	1	2.08809
0	31	5	3	6.37896
0	31	6	1	1.60047
0	31	6	3	3.46171
0	31	7	1	1.90948
0	31	7	3	3.70362
0	31	8	1	2.52519
0	31	8	3	8.84931
0	31	9	1	2.0069
0	31	9	3	12.7313
0	31	10	1	2.4912
0	31	10	3	2.90001
0	36	1	1	4.58372
0	36	1	3	58.8277
0	36	2	1	4.95519
0	36	2	3	7.89614
0	36	3	1	4.78499
0	36	3	3	6.7079
0	36	4	1	5.29178
0	36	4	3	7.75035
0	36	5	1	7.64887
0	36	5	3	5.42506
0	36	8	1	5.79507
0	36	8	3	12.9391
0	36	9	1	6.67872
0	36	9	3	6.24506
0	36	10	1	10.6678
0	36	10	3	23.5684
0	38	1	1	11.1924
0	38	1	3	5.54819
0	38	2	1	5.91923
0	38	2	3	4.66652
0	38	3	1	7.29652
0	38	3	3	5.50028
0	38	4	1	6.59603
0	38	4	3	4.05487
0	38	5	1	9.88119
0	38	5	3	3.36594
0	38	6	1	3.58253
0	38	6	3	31.0658
0	38	7	1	8.32348
0	38	7	3	4.20032
0	38	8	1	12.5688
0	38	8	3	4.81566
0	38	9	1	17.1484
0	38	9	3	12.3452
0	38	10	1	4.67811
0	38	10	3	6.25614
0	40	1	1	4.47867
0	40	1	3	55.7916
0	40	2	1	5.00053
0	40	2	3	48.5908
0	40	3	1	4.84758
0	40	3	3	4.3225
0	40	4	1	5.30861
0	40	4	3	35.2655
0	40	5	1	4.81141
0	40	5	3	4.87711
1	31	1	1	9.29277
1	31	1	3	No value
1	31	2	1	5.27745
1	31	2	3	2.67604
1	31	3	1	4.20094
1	31	3	3	2.88483
1	31	4	1	4.28331
1	31	4	3	3.57651
1	31	5	1	4.23753
1	31	5	3	2.39453
1	31	6	1	4.72696
1	31	6	3	4.09445
1	31	7	1	3.7139
1	31	7	3	2.49031
1	31	8	1	4.41343
1	31	8	3	3.61394
1	31	9	1	5.67523
1	31	9	3	3.07829
1	31	10	1	4.92738
1	31	10	3	3.75327
1	36	1	1	5.9655
1	36	1	3	4.45763
1	36	2	1	5.65733
1	36	2	3	3.33809
1	36	3	1	4.32721
1	36	3	3	4.44221
1	36	4	1	6.41459
1	36	4	3	6.25084
1	36	5	1	6.71047
1	36	5	3	4.54249
1	36	6	1	4.7287
1	36	6	3	5.22901
1	36	7	1	4.73972
1	36	7	3	6.4523
1	36	8	1	4.99491
1	36	8	3	3.73392
1	36	9	1	7.42851
1	36	9	3	3.37967
1	36	10	1	4.61986
1	36	10	3	3.13197
1	36	11	1	4.73695
1	36	11	3	4.49522
1	38	1	1	4.48863
1	38	1	3	2.71432
1	38	2	1	4.06598
1	38	2	3	8.58845
1	38	3	1	7.03558
1	38	3	3	4.28717
1	38	4	1	16.1079
1	38	4	3	16.4437
1	38	5	1	4.94955
1	38	5	3	4.95321
1	38	6	1	6.14177
1	38	6	3	5.73369
1	38	7	1	5.62535
1	38	7	3	3.91666
1	38	8	1	6.71203
1	38	8	3	7.78546
1	38	9	1	5.26594
1	38	9	3	6.00476
1	38	10	1	10.7401
1	38	10	3	6.26453
1	38	1	1	4.77659
1	38	1	3	4.69071
1	38	2	1	4.57682
1	38	2	3	3.73238
1	38	3	1	5.90135
1	38	3	3	4.65984
1	38	4	1	6.99572
1	38	4	3	5.6687
1	38	5	1	2.67582
1	38	5	3	15.018
1	38	6	1	3.63519
1	38	6	3	9.03805
1	38	7	1	4.8573
1	38	7	3	4.60477
1	38	8	1	9.34977
1	38	8	3	18.3142
1	38	9	1	8.32684
1	38	9	3	No value
1	38	10	1	7.0792
1	38	10	3	12.7167

## Sheet: Power
Suspension: 0 for rigid robot, 1 for compliant robot
Suspension	Step height ( % body length)	Trial	Total power (W)
1	31	1	28.6401
1	31	2	28.0244
1	31	3	28.6133
1	31	4	28.6619
1	31	5	28.1835
1	31	6	28.1196
1	31	7	28.1163
1	31	8	28.6962
1	31	9	28.14
1	31	10	28.0685
1	36	1	27.1104
1	36	2	26.5386
1	36	3	25.6491
1	36	4	26.3962
1	36	5	25.9522
1	36	6	25.9381
1	36	7	28.1023
1	36	8	27.1259
1	36	9	27.0942
1	36	10	27.1047
1	36	11	26.3729
1	38	1	25.2515
1	38	2	25.4116
1	38	3	25.2549
1	38	4	23.0841
1	38	5	25.9097
1	38	6	25.5994
1	38	7	26.4818
1	38	8	24.6616
1	38	9	25.0216
1	38	10	23.6004
1	40	1	26.8573
1	40	2	27.1512
1	40	3	26.4199
1	40	4	23.4495
1	40	5	No value
1	40	6	No value
1	40	7	No value
1	40	8	No value
1	40	9	No value
1	40	10	No value
0	31	1	26.5704
0	31	2	24.8137
0	31	3	26.567
0	31	4	25.8653
0	31	5	26.128
0	31	6	24.7208
0	31	7	24.9415
0	31	8	26.4658
0	31	9	26.632
0	31	10	25.7414
0	36	1	22.4399
0	36	2	26.6618
0	36	3	26.4839
0	36	4	26.3408
0	36	5	26.0768
0	36	8	28.0315
0	36	9	25.9906
0	36	10	25.3211
0	38	1	24.476
0	38	2	23.3113
0	38	3	24.6361
0	38	4	23.4447
0	38	5	25.3106
0	38	6	22.3179
0	38	7	24.3689
0	38	8	20.7581
0	38	9	22.0627
0	38	10	23.249
0	40	1	19.7493
0	40	2	17.6643
0	40	3	22.8977
0	40	4	22.2398
0	40	5	22.3692

## Sheet: Traversal speed
Suspension: 0 for rigid robot, 1 for compliant robot, 2 for animal
Suspension	Traversal speed ( % body length/s)
1	1.0518
1	1.62591
1	1.3188
1	1.56252
1	1.58337
1	1.6242
1	1.44882
1	1.57368
1	1.52169
1	1.05441
1	1.14863
1	0.945499
1	1.08
1	1.21403
1	1.08725
1	0.650365
1	1.09326
1	0.624583
1	1.0436
1	1.44306
1	1.37963
1	1.0648
1	1.4642
1	2.13738
1	1.34877
1	0.779744
1	1.27797
1	1.14161
1	1.58069
1	1.19112
1	1.1323
1	0.703051
0	1.19473
0	0.695668
0	1.45497
0	1.10927
0	1.23046
0	0.878196
0	1.01814
0	1.1632
0	1.05866
0	1.16631
0	1.70371
0	1.15197
0	1.18731
0	1.26089
0	1.40152
0	0.787341
0	1.09079
0	1.06869
0	1.46082
0	0.797532
2	0.910453
2	0.583104
2	0.836809
2	0.843966
2	0.801267
2	0.686004
2	0.711891
2	0.92025
2	1.0455
2	1.03038
2	0.76268
2	0.75151
2	0.980006
2	1.29057
2	0.820223
2	1.3335
2	0.89583
2	1.10303
2	0.578894
2	1.45942
2	1.45116
2	1.22407
2	1.46945
2	1.48304
2	1.72888
2	0.630382
2	0.6034
2	2.74696
2	1.76213
2	2.83185
2	2.51043
2	1.93488
2	1.69239
2	1.71731
2	1.51099
2	2.75285
2	5.96664
2	1.86729
2	2.11339
2	1.98888
2	1.24305
2	1.66818
2	3.23131
2	1.46777
2	1.47962
2	1.62383
2	1.98273
2	4.59795
2	2.103
2	3.06164
2	4.78667
2	4.45426
2	3.43922
2	3.27252
2	2.02979
2	2.35814
2	1.88098
2	3.62381
2	1.63835
2	2.96608
2	1.92907
2	2.0893
2	1.90331
2	2.14879
2	1.89487
2	1.04337
2	2.20797
2	0.96417
2	0.558601
2	0.42233
2	0.549391
2	0.717867
2	0.466992
2	0.675884
2	0.441897
2	0.677669
2	0.482448
2	2.69502
2	2.79788
2	3.09488
2	2.75877
2	2.0741
2	2.68655
2	1.36181
2	1.42536
2	1.88098
2	2.36248
2	3.64958
2	3.6444
2	3.00077
2	2.12918
2	3.1832
2	2.81322
2	2.12038
2	3.56341
2	2.43421
2	1.58766
2	2.54277
2	3.5291
2	2.17429
2	2.7677
2	2.70925
2	4.69041
2	3.48122
2	3.70225
2	4.61449
2	3.17925
2	3.6136
2	5.05051
2	3.4765
